# Supplementary material for: High-Throughput Analysis of Water-Soluble Forms of Choline and Related Metabolites in Human Milk by UPLC-MS/MS and Its Application
Source: Front Nutr. 2021 Feb 5;7:604570. doi: 10.3389/fnut.2020.604570 (PMC7892616; doi:10.3389/fnut.2020.604570)
Supplement: Supplementary file 2 [file Table_2.XLSX]

## Sheet: Supplemental Table S1
Supplemental Table S1: LC-columns and solvents tested during method development for analyzing water-soluble cholines and relatied metabolites
LC-column		Solvent A	Solvent B
ACQUITY UPLC HSS T3, 2.1x100mm, 1.8µm		10mM ammonium-formate (aq)	ACN
Kinetex HILIC, 2.1x100mm, 1.7µm		0.1% propionic acid (aq)	0.1% acetic acid (MeOH)
ACQUITY UPLC BEH Amide, 2.1x50mm, 1.7µm		0.1% propionic acid (aq)	ACN
Atlantis HILIC silica 4.6x50, 3µm		10mM ammonium-formate + 0.125% formic acid in water/ACN (9/1)	10mM ammonium-formate + 0.125% formic acid in water/ACN (1/9)
Phenomenex Synergi Fusion-RP 2x50mm, 4µm		0.1% formic acid (aq)	0.1% formic acid (MeOH)
ACQUITY UPLC CSH C18, 2.1x50mm, 1.7µm		0.1% formic acid (aq)	ACN
Phenomenex Luna Omega Polar C18, 2.1x100mm, 1.6µm		7.5mM ammonium-acetate + 0.05% ammonium hydroxide (aq)	0.05% ammonium hydroxide (ACN)
Phenomenex Luna Silica (2), 2x100mm, 3µm		10mM ammonium-formate + 0.1% formic acid (aq)	0.1% formic acid (ACN)
		0.1% acetic acid (aq)	0.1% acetic acid (MeOH)
		0.1% propionic acid (aq)	ACN

## Sheet: Supplemental Table S2
Supplemental Table S2: Recovery rates of water-soluble cholines determined in differend pooled human milk for
Milk donor	Cho		PCho		GPCho
	Recovery [%]	CV	Recovery [%]	CV	Recovery [%]	CV
1 (n = 15)	108.2	3.3	110.3	4.7	113	4.6
2 (n = 10)	106.9	2.9	109.2	3.9	111.6	3.3
3 (n = 8)	110	1.9	110.5	3.7	113.7	3.3
p-value*	0.1		0.76		0.53
Cho - choline, Pcho - phosphocholine, GPCho - glycerophosphocholine
Recovery experiemnts were carried out as described in the manuscript
Milk donor 1 represents data from Table 2 of the manuscript, added to compare to other milk samples
Milk donors 2 and 3 are represent a milk donor from Davis, CA (2) and a pool of milk samples from the Vancouver, BC, Canada area (3)
*Differences in recovery rates by milk donor was examined using Kruskal Wallis test.

## Sheet: Supplemental Table S3
Supplemental Table S3: Spearman correlationa of choline and its metabolites in milk from Barzilian mothers
Group A	GPCho	PCho	Betaine	Carnitine	Creatinine	DMG	Methionine	TMAO		Group B	GPCho	PCho	Betaine	Carnitine	Creatinine	DMG	Methionine	TMAO
Cho	-0.51828	-0.714496	0.49868	-0.709363	0.043999	-0.176844	0.616416	0.385496		Cho	-0.562193	-0.535186	0.683101	-0.340016	0.122209	-0.127938	0.034623	0.610321
p-value	0.102415	0.0134906	0.118433	0.0144972	0.897792	0.602944	0.0434126	0.241655		p-value	0.0122317	0.0182137	0.0012657	0.154351	0.618196	0.601696	0.888096	0.0055175
	GPCho	0.591106	-0.447103	0.390188	0.34371	0.212226	-0.20471	-0.512436			GPCho	0.771726	-0.639498	0.542237	0.176222	0.330647	-0.103578	-0.369675
	p-value	0.0554736	0.167969	0.23548	0.300699	0.530994	0.545973	0.107034			p-value	0.000108814	0.00319564	0.0164657	0.4705	0.166767	0.673044	0.11929
		PCho	-0.522003	0.767994	-0.212844	0.555633	-0.33198	-0.621639				PCho	-0.585672	0.717455	0.313925	0.517756	0.00517106	-0.162516
		p-value	0.0995412	0.00577164	0.529771	0.0759548	0.318567	0.0411714				p-value	0.00841969	0.0005442	0.190583	0.0231717	0.983238	0.506216
			Betaine	-0.220825	-0.201888	-0.154922	0.145195	-0.0307585					Betaine	-0.406631	0.423267	-0.209981	-0.0186316	0.433385
			p-value	0.514071	0.55164	0.649229	0.670139	0.928467					p-value	0.0840419	0.0709649	0.388232	0.939653	0.063791
				Carnitine	-0.207375	0.730372	-0.269199	-0.705663						Carnitine	0.316425	0.553751	0.354099	-0.028751
				p-value	0.540643	0.0106959	0.423432	0.0152555						p-value	0.186885	0.0139004	0.136913	0.906988
					Creatinine	-0.2699	0.277193	0.337071							Creatinine	0.248987	-0.171966	0.343602
					p-value	0.422178	0.409246	0.310744							p-value	0.303981	0.481455	0.149772
						DMG	0.228842	-0.746749								DMG	0.513723	0.169159
						p-value	0.498505	0.00827992								p-value	0.0244576	0.488745
							Methionine	0.193908									Methionine	0.145386
							p-value	0.567794									p-value	0.552599
Group C	GPCho	PCho	Betaine	Carnitine	Creatinine	DMG	Methionine	TMAO		acorrelation coefficient (upper cell) and p-values (lower cell) are presented;
Cho	-0.325197	-0.667619	0.569273	-0.101791	0.20696	-0.44637	-0.241945	0.28599		significant correlations are highlight in yellow
p-value	0.121002	0.000364772	0.0036918	0.636009	0.331884	0.0287808	0.25469	0.175493		bgroup A (n =11), (b) group B (n = 18), and (c) group C (n = 24).
	GPCho	0.453794	-0.159173	0.175184	0.158316	0.314895	0.117924	0.281937
	p-value	0.025924	0.457534	0.41292	0.459991	0.133941	0.583152	0.181963
		PCho	-0.295957	0.276532	-0.0621068	0.28076	0.379281	-0.199833
		p-value	0.160266	0.190843	0.77312	0.183872	0.0675668	0.349168
			Betaine	0.194843	0.607852	-0.372099	-0.193438	0.26038
			p-value	0.361579	0.00162813	0.0733705	0.365117	0.219135
				Carnitine	0.340647	0.190521	0.0776968	0.430947
				p-value	0.103339	0.372532	0.718203	0.0355196
					Creatinine	0.0621903	-0.364448	0.226746
					p-value	0.772823	0.0799621	0.286659
						DMG	0.367998	0.0690346
						p-value	0.0768499	0.748568
							Methionine	-0.173071
							p-value	0.418666
